# Supplementary material for: Exploring the Role of the TAS2R16 Protein and Its Single Nucleotide Variants in Pituitary Adenoma Development
Source: Biomedicines. 2024 Sep 4;12(9):2022. doi: 10.3390/biomedicines12092022 (PMC11429365; doi:10.3390/biomedicines12092022)
Supplement: Supplementary file 1 [file biomedicines-12-02022-s001.zip]

Archive with 1 entries (1 files):
- biomedicines-3149474-supplementary.pdf
